# Supplementary material for: Leveraging Femtosecond Laser Ablation for Tunable Near-Infrared Optical Properties in MoS2-Gold Nanocomposites
Source: Nanomaterials (Basel). 2024 Dec 6;14(23):1961. doi: 10.3390/nano14231961 (PMC11643533; doi:10.3390/nano14231961)
Supplement: Supplementary file 1 [file nanomaterials-14-01961-s001.zip]

Archive with 1 entries (1 files):
- nanomaterials-3347488-supplementary.pdf
